# Supplementary material for: Physical Activity Levels in Kazakhstan: A Cross-Sectional Nationwide Study on Demographic, Socioeconomic, and Regional Factors
Source: Medicina (Kaunas). 2025 Oct 25;61(11):1913. doi: 10.3390/medicina61111913 (PMC12654467; doi:10.3390/medicina61111913)
Supplement: Supplementary file 1 [file medicina-61-01913-s001.zip]

Archive with 1 entries (1 files):
- medicina-3903573-supplementary.pdf
